# Supplementary material for: Comparison of Environmental DNA Metabarcoding and a Traditional Survey Method for Assessing Fish Diversity and Distribution Along Salinity Gradient in an Urban Brackish Reservoir, China
Source: Biology (Basel). 2024 Nov 15;13(11):930. doi: 10.3390/biology13110930 (PMC11592076; doi:10.3390/biology13110930)
Supplement: Supplementary file 1 [file biology-13-00930-s001.zip]

Archive with 1 entries (1 files):
- biology-3251878-Supplementary.pdf
